# Supplementary material for: RFID trial: localization of non-palpable breast lesions using radiofrequency identification tags or wire
Source: BMC Cancer. 2023 Jul 20;23:679. doi: 10.1186/s12885-023-11190-w (PMC10357842; doi:10.1186/s12885-023-11190-w)
Supplement: Supplementary file 1 — Additional file 1. [file 12885_2023_11190_MOESM1_ESM.zip]

Archive with 3 entries (3 files):
- Patient questionnaireR2.docx
- Radiologist questionnaireR2.docx
- Surgeon questionnaireR2.docx
